# Supplementary material for: Cockayne Syndrome-Associated CSA and CSB Mutations Impair Ribosome Biogenesis, Ribosomal Protein Stability, and Global Protein Folding
Source: Cells. 2021 Jun 28;10(7):1616. doi: 10.3390/cells10071616 (PMC8306422; doi:10.3390/cells10071616)
Supplement: Supplementary file 1 [file cells-10-01616-s001.zip]

Archive with 1 entries (1 files):
- cells-1232823-supplementary.pdf
